# Supplementary material for: Clinical outcomes of surgical treatment for end-stage ankle osteoarthritis in patients aged ≥ 75 years: a multicenter, retrospective study
Source: J Orthop Surg Res. 2023 Mar 25;18:244. doi: 10.1186/s13018-023-03734-4 (PMC10039590; doi:10.1186/s13018-023-03734-4)
Supplement: Supplementary file 1 — Additional file 1. Table S1: The ratio of total ankle arthroplasty and ankle arthrodesis performed by eight operators at eight facilities. [file 13018_2023_3734_MOESM1_ESM.xlsx]

## Sheet: Sheet1
	Supplemetary Table S1. The ratio of TAA and AA performed by 8 operators at 8 hospitals
	hospital No	TAA <75	TAA≧75	AF<75	AF≧75
	1	0	0	8 (13%)	3 (14%)
	2	0	1 (3%)	10 (16%)	5 (23%)
	3	2 (7%)	0	10 (16%)	6 (27%)
	4	21 (72%)	25 (69%)	0	0
	5	5 (17%)	9 (25%)	15 (25%)	2 (9%)
	6	0	0	8 (13%)	2 (9%)
	7	1 (3%)	1 (3%)	7 (11%)	2 (9%)
	8	0	0	3 (5%)	2 (9%)
	total	29	36	61	22
