# Supplementary material for: Clinical outcomes of surgical treatment for end-stage ankle osteoarthritis in patients aged ≥ 75 years: a multicenter, retrospective study
Source: J Orthop Surg Res. 2023 Mar 25;18:244. doi: 10.1186/s13018-023-03734-4 (PMC10039590; doi:10.1186/s13018-023-03734-4)
Supplement: Supplementary file 2 — Additional file 2. Table S2: Comparison of the JSSF and SAFEQ in the TAA<75 and TAA≧75 Groups of hospitals with a large number of cases. [file 13018_2023_3734_MOESM2_ESM.xlsx]

## Sheet: Sheet1
	Supplementary Table S2. Comparison of the JSSF and SAFEQ in the TAA<75 and TAA≧75 Groups of hospitals with a large number of cases
			TAA
			TAA <75			TAA≧75
			pre-operative	post-operative	p-value	pre-operative	post-operative	p-value
	JSSF		51.1 ± 11.4	83.2 ± 13.5	<0.001	53 ± 13.3	89.6 ± 13.2	<0.001
	SAFE-Q	Pain and Pain-Related	43.1 ± 16.4	66.1 ± 23.7	<0.001	44.4 ± 16.5	76.6 ± 20.4	<0.001
		Physical Functioning and Daily Living	41.2 ± 20.2	65.5 ± 26.5	<0.001	42.3 ± 21.1	67.4 ± 20.3	<0.001
		Social Functioning	39.6 ± 26.2	66.7 ± 28.1	0.003	37.7 ± 32.1	65.6 ± 33.2	0.001
		Shoe-Related	52.5 ± 29.5	65.4 ± 28.4	0.077	47.9 ± 29.0	74.0 ± 19.4	<0.001
		General Health and Well-Being	43.3 ± 25.6	70.8 ± 23.4	0.001	41.7 ± 24.4	70.6 ± 25.2	<0.001
	mean ± standard deviation
