# Supplementary material for: Clinical outcomes of surgical treatment for end-stage ankle osteoarthritis in patients aged ≥ 75 years: a multicenter, retrospective study
Source: J Orthop Surg Res. 2023 Mar 25;18:244. doi: 10.1186/s13018-023-03734-4 (PMC10039590; doi:10.1186/s13018-023-03734-4)
Supplement: Supplementary file 3 — Additional file 3. Table S3: Comparison of the JSSF and SAFEQ in the TAA<75 and TAA≧75 Groups of hospitals with a small number of cases. [file 13018_2023_3734_MOESM3_ESM.xlsx]

## Sheet: Sheet1
	Supplementary Table S3. Comparison of the JSSF and SAFEQ in the TAA<75 and TAA≧75 Groups of hospitals with a small number of cases
			TAA
			TAA <75			TAA≧75
			pre-operative	post-operative	p-value	pre-operative	post-operative	p-value
	JSSF		52.6 ± 9.4	93.8 ± 13.7	<0.001	53.3 ± 9.2	93.5 ± 4.9	<0.001
	SAFE-Q	Pain and Pain-Related	25.3 ± 20.9	81.1 ± 14.1	<0.001	29.8 ± 24.9	80.0 ± 13.8	<0.001
		Physical Functioning and Daily Living	24.3 ± 21.6	70.2 ± 14.2	<0.001	26.0 ± 21.2	70.0 ± 13.5	<0.001
		Social Functioning	17.9 ± 24.9	75 ± 22.9	0.002	23.5 ± 30.0	76.5 ± 22.3	0.001
		Shoe-Related	33.3 ± 30.7	84.2 ± 18.2	<0.001	39.4 ± 35.4	84.8 ± 17.4	<0.001
		General Health and Well-Being	19.5 ± 25.0	83 ± 23.0	<0.001	23.6 ± 27.4	84.1 ± 22.1	<0.001
	mean ± standard deviation
