# Supplementary material for: Clinical outcomes of surgical treatment for end-stage ankle osteoarthritis in patients aged ≥ 75 years: a multicenter, retrospective study
Source: J Orthop Surg Res. 2023 Mar 25;18:244. doi: 10.1186/s13018-023-03734-4 (PMC10039590; doi:10.1186/s13018-023-03734-4)
Supplement: Supplementary file 4 — Additional file 4. Table S4: Comparison of the JSSF and SAFEQ in the AA<75 and AA≧75 Groups of hospitals with a large number of cases. [file 13018_2023_3734_MOESM4_ESM.xlsx]

## Sheet: Sheet1
	Supplementary Table S4. Comparison of the JSSF and SAFEQ in the AA<75 and AA≧75 Groups of hospitals with a large number of cases
			AA
			AA <75			AA≧75
			pre-operative	post-operative	p-value	pre-operative	post-operative	p-value
	JSSF		52.4 ± 14.4	90.6 ± 8.4	<0.001	49.1 ± 13.9	87.1 ± 8.7	<0.001
	SAFE-Q	Pain and Pain-Related	36.9 ± 14.4	84.8 ± 22.0	<0.001	38.6 ± 23.8	82.2 ± 11.0	<0.001
		Physical Functioning and Daily Living	49.0 ± 21.7	81.0 ± 21.1	<0.001	25.4 ± 17.4	71.2 ± 15.4	<0.001
		Social Functioning	46.7 ± 29.2	86.9 ± 23.5	<0.001	20.1 ± 19.9	81.0 ± 28.9	<0.001
		Shoe-Related	52.2 ± 29.7	81.4 ± 23.1	<0.001	32.5 ± 19.8	81.5 ± 19.0	<0.001
		General Health and Well-Being	42.8 ± 29.1	87.4 ± 21.2	<0.001	21.7 ± 18.1	76.1 ± 32.3	<0.001
	mean ± standard deviation
