# Supplementary material for: Clinical outcomes of surgical treatment for end-stage ankle osteoarthritis in patients aged ≥ 75 years: a multicenter, retrospective study
Source: J Orthop Surg Res. 2023 Mar 25;18:244. doi: 10.1186/s13018-023-03734-4 (PMC10039590; doi:10.1186/s13018-023-03734-4)
Supplement: Supplementary file 5 — Additional file 5. Table S5: Comparison of the JSSF and SAFEQ in the AA<75 and AA≧75 Groups of hospitals with a small number of cases. [file 13018_2023_3734_MOESM5_ESM.xlsx]

## Sheet: Sheet1
	Supplementary Table S5. Comparison of the JSSF and SAFEQ in the AA<75 and AA≧75 Groups of hospitals with a small number of cases
			AA
			AA <75			AA≧75
			pre-operative	post-operative	p-value	pre-operative	post-operative	p-value
	JSSF		53.9 ± 15.4	86.9 ± 10.6	<0.001	53.3 ± 22.0	87 ± 8.7	<0.001
	SAFE-Q	Pain and Pain-Related	46.0 ± 13.0	80.7 ± 20.4	<0.001	29.7 ± 15.6	81.9 ± 17.3	<0.001
		Physical Functioning and Daily Living	43.0 ± 16.6	71.9 ± 24.2	<0.001	35.2 ± 33.4	63.0 ± 13.9	<0.001
		Social Functioning	29.4 ± 27.9	78.2 ± 31.0	<0.001	22.2 ± 30.0	78.5 ± 31.2	<0.001
		Shoe-Related	46.0 ± 26.9	75.2 ± 20.8	0.04	50 ± 35.0	65.3 ± 8.2	0.095
		General Health and Well-Being	35 ± 25.1	75.6 ± 31.0	<0.001	29.1 ± 33.7	75 ± 13.8	<0.001
	mean ± standard deviation
